# Supplementary material for: Placebo-controlled dietary intervention of stress-induced neurovegetative disorders with a specific amino acid composition: a pilot-study
Source: Nutr J. 2015 May 6;14:43. doi: 10.1186/s12937-015-0030-3 (PMC4431034; doi:10.1186/s12937-015-0030-3)
Supplement: Additional file 1: — Laboratory analyses. [file 12937_2015_30_MOESM1_ESM.xlsx]

## Sheet: Tabelle1
	Additional file 1 - Laboratory analyses*
	Parameter	Method
		Roche analyser
	serum glucose	hexokinase method
	gamma-glutamyltransferase (GGT)	IFCC method
	glycated hemoglobin (HbA1c)	turbidimetric immunologic inhibition assay (TINIA)
	insulin	ECLIA
	total cholesterol (TC)	CHOD-PAP method
	LDL-C	enzymatic colour test
	HDL-C	enzymatic colour test
	TG	GPO-PAP method
	CRP sensitive	turbidimetry
		Merck HPLC
	blood serotonin	electrochemical detector
		Tecan microtiter plate reader Sunrise
	saliva cortisol	Cortisol ELISA
	*Laboratory Schottdorf MVZ GmbH, Augsburg, Germany
