# Supplementary material for: Placebo-controlled dietary intervention of stress-induced neurovegetative disorders with a specific amino acid composition: a pilot-study
Source: Nutr J. 2015 May 6;14:43. doi: 10.1186/s12937-015-0030-3 (PMC4431034; doi:10.1186/s12937-015-0030-3)
Supplement: Additional file 2: — Valid numbers for cortisol and serotonin values. Considering Tables 2 and 3: cdata not available for all patients. Missing cortisol values due to material deficiency for measuring. Missing serotonin values due to value below limit of detection (<16 μg/l). [file 12937_2015_30_MOESM2_ESM.xlsx]

## Sheet: Tabelle1
	Additional File 2 - Valid numbers for cortisol and serotonin values
				Cortisol_m v2	Cortisol_m v5	dCortisol v2	Cortisol_a v2	Cortisol_a v5	dCortisol v5	dCortisol_a	dCortisol_m	Serotonin v2	Serotonin v5	dSerotonin
	Verum	N	valid	14	15	14	16	15	14	15	14	17	17	17
			missing	4	3	4	2	3	4	3	4	1	1	1
	Placebo	N	valid	14	14	15	15	14	14	14	14	16	14	14
			missing	0	0	1	1	2	2	2	2	0	2	2
		missing cortisol values: due to material deficiency
		missing serotonin values: due to value below limit (< 16 µg /l)
